# Supplementary material for: New Australian sauropods shed light on Cretaceous dinosaur palaeobiogeography
Source: Sci Rep. 2016 Oct 20;6:34467. doi: 10.1038/srep34467 (PMC5072287; doi:10.1038/srep34467)
Supplement: Supplementary Data 1 [file srep34467-s2.zip]

Archive with 10 entries (10 files):
- Poropat et al.nex
- Poropat et al.tnt
- srpddispersalmultipliersharsh.txt
- srpddispersalmultipliersrelaxed.txt
- srpddispersalmultipliersstarting.txt
- srpdgeogranges.data
- srpdmaxtree.newick
- srpdmidtree.newick
- srpdtimeperiodsmax.txt
- srpdtimeperiodsmid.txt
