# Supplementary material for: New Australian sauropods shed light on Cretaceous dinosaur palaeobiogeography
Source: Sci Rep. 2016 Oct 20;6:34467. doi: 10.1038/srep34467 (PMC5072287; doi:10.1038/srep34467)
Supplement: Supplementary Data 1 [file srep34467-s2.zip › Poropat et al.nex]

#NEXUS
[written Thu Sep 10 16:53:50 BST 2015 by Mesquite  version 3.01 (build 658) at ese-pmannion/155.198.98.57]

BEGIN TAXA;
	TITLE Taxa;
	DIMENSIONS NTAX=72;
	TAXLABELS
		Shunosaurus Omeisaurus Mamenchisaurus Camarasaurus Nigersaurus Apatosaurus Diplodocus Abydosaurus Alamosaurus Andesaurus Angolatitan Aragosaurus Astrophocaudia Atlasaurus Australodocus Baotianmansaurus Brachiosaurus Brontomerus Cedarosaurus Chubutisaurus '"Cloverly titanosauriform"' Daxiatitan Dongbeititan Dongyangosaurus Erketu Euhelopus Europasaurus ?French_Bothriospondylus? Fukuititan Fusuisaurus Galveosaurus Giraffatitan Gobititan 'HMN MB.R.2091.1-30' Huanghetitan '"Huanghetitan" ruyangensis' Janenschia Jiangshanosaurus Lapparentosaurus Ligabuesaurus Liubangosaurus Lusotitan Malarguesaurus Malawisaurus Mongolosaurus Opisthocoelicaudia Paluxysaurus Haestasaurus Phuwiangosaurus Qiaowanlong Rapetosaurus Ruyangosaurus Saltasaurus Sauroposeidon Sonorasaurus Tangvayosaurus Tastavinsaurus Tehuelchesaurus Tendaguria Venenosaurus Xianshanosaurus Epachthosaurus Nemegtosaurus Tapuiasaurus Diamantinasaurus AODF_836 Savannahsaurus Wintonotitan Futalognkosaurus Muyelensaurus Aeolosaurus Isisaurus 
	;

END;


BEGIN CHARACTERS;
	TITLE  Character_Matrix;
	DIMENSIONS  NCHAR=397;
	FORMAT DATATYPE = STANDARD GAP = - MISSING = ? SYMBOLS = "  0 1 2 3";
	MATRIX
	Shunosaurus                 00?000000010000000000000000000000000000000?0000000?00000??0000000?0?0000000000000000?000000000000000000000000000000000000000000?0000?00?0?00000???000?00(0 1)00000000000000??000000000?00000?000000000000000000010000000000000000000000000000000000000000000000000000000?0000000?000000000000????000???000000000000000000000000000000000000000?00000000000?0000000?0000000000000000000??000000000000?0000000??000
	Omeisaurus                  01011???01000220110100000000000000001101000000000000000000100010001??00110100000?00100000000??10?0000001000000000000?000?20000100000?0000?1?001000100(0 1)00000000100000110??0?0000000?00010?001000000010000000021010000000100000000000000000000000100100000010000000?0000010000???100000000000?0000???010001?000000???0??000?????00?0000001000?0000010000?0000000?000000?0001000000010001000000000000000010??000
	Mamenchisaurus              000100?00110021000110000012000000001000001?001000001?0000?100000?010?00??0101?0010?0?0?0001011100???0000?0000000102010000000011100010000?011201000200000001000100110000??0?0110020?0000(0 1)000010?00000001000001001000?0101??000000000000000000?00100?0000000000000000000?000000??100??000000000000???01100001000000000000000??0?000000000100010001010000?000000000001000?01000000001?1010?00?100000100000000000
	Camarasaurus                000010010011100100010110100000001101000000100011000100100000001000011001001001100101001000100110(0 1)000010000010000101000011200011010011000?010101101200100001000001110110??0?0100000?00010?00000000011000100001000000100001001000000000000000010010011000000000000011000001110100010001000000?11100000111100110000000000000100{0 1}0000100000110000010011000?0000000?0001000001010010100010{0 1}00000100100000001000001
	Nigersaurus                 00????0011200001100100?????0001000000???01100001001?1????????0??0?1111???001011???0???110?10???001100003(1 2)1111111101??100120101111100?0001?00101100111?00100000000110111000????0?????0000?11?100000?111010??????0???001001?????01000000000000??10???1?0?00?0??001001110001101??????????00000012210101?11?00?111???????111?01?0?11??000000100?0001111011000????1??0??000010??0010101?1????????1?001?1000?01000?
	Apatosaurus                 011010001?21?11100011100101100101001100000101011110100101010000000011000000101101000101110001?0010101??321?11110101101101201011001011000?0001011000101000010000010001110010010001(0 1)111110?1001000000011010001100100011100110010000000000000001001001100000001000001101000111001?1000010000000122101111101101110000?001?01110000?1100001001000010101001{0 1}00010000?00010000010{0 1}00101000{0 1}0000000100000000001000001
	Diplodocus                  01001010112111110001010010101?1011011??010100001000010000?100000001110100101011110001011100010001010110321111110101101111200011001111000?00010110002010000100000100011100000100011101110?100100000001101000110?10001010010001000000000000001100?00?1000000000000000001001100?00110??1000000??22101111101101110000100110111000001100000011001010001100100010000?00010000010{0 1}001?10100001???0110000?00001010001
	Abydosaurus                 11111????1111?11??????????0???????????????????????????1???????????????????101?1110??001001101??0?100?112111101101120?????2???0??????????????????????????????????????????????????010?0???????1????????????1??21??????0?????????0?????0?????????10????????????????0??????????????????1??0??????1100100101110?000????0????00?????1??01?00???????????????????????????????????????????????????????????????????????
	Alamosaurus                 ??????????????0?01?????1012001110011101??0011110100101110?110001??100??0?0??????????????????????????????1??111101?2?01110000110?0000??0?1???2010??20000100011010010101100111??11211111011?1?010111111001100020?001101011011021(0 1)11111110?1101110001?1?11111111001102??1?1???????11110??1110?????????????????????????????????????1?100??1?01???01010?11100?11?101110101001111?10??10?0101?11??01???01011?011101
	Andesaurus                  ?????????????????????00?0110101?001?????????????????1????1?10001????????????????????????????????????????????????????????????????????????????20101?220010????0?1?0?0001101?1?0?0010?11110????00111001100101002110000???????????1?1??1??????????10?????????1?110???1????????????????????0?????????????????????????????????????????????????????00??011110?00???00?001000???????1???0?????????1????0101??????????
	Angolatitan                 ???????????????????????????????????1????100101001011001?????????????????????????????????????????????????????????????????????????????????????????????????????????????????????????????????????????????????????????????1010??????11101100000100??100??????????????????????????????????????1101?1????????????????????????????????????????????????????????????????????????001???0110?01000??0?????????????????????
	Aragosaurus                 ????????????????????????100000010111???1?1000001000??????01000101??????????????????????????????????????????????????????????????????????????????????????????????????????????????000?00010????100000010001????10?0010100001?????0?000000010010?01???????????000011001??????????????????00000100????????????????????????????????????????????????????????????????0?0??0000001??00?0?010????????????0000001???????
	Astrophocaudia              ??????????1???0?0???????1100001?000?0???????????????????????????????????????????????????????????????????0??100011?2??111?20?0????????????????????????????????????????????1????0000?0010101011011101100010??021?00???????0???????????????????????????????0?????????????????????????????0????????????????????????????????????????0??0??????????????????????????0?0???00????????????????????????????????????????
	Atlasaurus                  ??01?0101?111????????000???????????????2???1???????0?00?????????????????1?10?1???????11???0????0???????????10??00????????1?0??100??0??????10??110?1?0?00?0000?0?0??0???????????????????????????????????????????0??????00????????????????????100?00????????????????????????????????????0?????????????1??????????????0??0000????00??0?00???????0????100???????????????????????????????010?00???????????????????
	Australodocus               ??????????????1?0?????????????????????????????????????????????????????????????????????????????????????????????????2??111100001100??11?0???????????????????????????????????????????????????????????????????????????????????????????????????????????????????????????????????????????????????????????????????????????????????????????10??0??????????????????????????????????????????????????????????????????????
	Baotianmansaurus            ????????????????????0?0?000????????????????????????????????????????????????????????????????????????????????????????????????????????1?????0??2?1111211?00??0???10?1011111111?0???00?????????????????????????????????????????????????????????????????????????????????????????????????????????????????????????????????????????????????????????0???1?11010?10????0???????????????????????????????????????????????
	Brachiosaurus               ?????????????????????100100????101???0?211??????????????????????10??????????????????????????????????????????????????????????????????????????21110?220100?110011?0110110??11?10?000??00????0110???00000?????010???????????0?0??0000?000?????????????101?1??????10011???????????????????00????????????????????????????????????????????????????00??011100?0010000?0?00?????1??0110101?????????10?0????010???????
	Brontomerus                 ?????????????????????????????01?????1???????????????????1???????????????????????????????????????????????????????????????????????????????????2????????????????????????????1?????????????10??????11??????1???????????0??000???20?????????????????????101?10?????????????????????????????????????????????????????????????????????????????????????????????????????????????0???0????????????????1010??????????????
	Cedarosaurus                ?????????????????????1??11010??10011?002110100010?21?????00??1??0??????0?1??????????????????????????????????????????????????????????????????20111?22??00??0?????0??0??????1???0001000000??01?0?1002100010??021?00???0?101???200110000001000???1?10???????11??0??0100????1??????1001??1000?1?0???????????????????????????????????????????????00???111?0?00????0?0??000000?0001??101001??0???????010?1??1???001
	Chubutisaurus               ????????????????????01??1001000???0?1??1100101010??1101???????010?11??????????????????????????????????????????????????????????????????????1?2011112?0?0?????????????0?11111????000??0000????1??11?????01???021?00???1?100?????1110100000???0??101???????????001000101?????????????10??00???????????????????????????????????????????????????0011101?1?????????0?00???0001???01101010?1??0?????????0?1000??????
	'"Cloverly titanosauriform"'??????????????????0?100????????????????????????1?11????????????????????????????????????????????????????????????????????????????????0???11???20111?220110000?0?10000011111????????????????????????????????????????????????????0??????????0101??????????????0???????????????????????????0?00???????????????????????????????????????????????1?000100111?0?00?????????????????1????????0???????????01????????????
	Daxiatitan                  ??????????????1?1?1???????2?????1?0101??????????????????????????11???????????????????????????????????????????????????11100010?110?00??????11?01011210?0?0?1?001111?1?????11??????0??1???????1??????110??????10?1???0?1100001???????????????????????????????????0??0???????????????????0???????????????????????????????????????????????0????0?0??1?1??????????0????????001??????????????????????????100???????
	Dongbeititan                ?????????????2??????1?0?002?????0001?0???????????????????11000001111100001????????????????????????????????????????2????1??0?0???????????1???20100?220?00????0?100?0001???11??????0?100??????10???001?0?????0???10???10?01001???????????????????????????????00010002010001100000010????0????????????????????????????????????????????????1???0001?0??1????????00?0?????00?1??????????????????????010110000000?1
	Dongyangosaurus             ???????????????????????1?00????1?0????????????????????????00???????????????????????????????????????????????????????????????????????1????????20110121??00001?0?011?01?1???1???1??00????????1?11???101?0????10???????????????????????????????????????111???10??0????????????????????????0????????????????????????????????????????????????????0??????1????1???1?0????1??????????????????????????????????????????
	Erketu                      ??????????????201?????????????????????????????????????????????????10111???????????????????????????????????????????201100020101110011010???1?????????????????????????????????????????????????????????????????????????????????21?????????????????????????????????????011111101100???????0?????????????????????????????????????????1010000???0??????????????????????????????01????????????????????????????110???
	Euhelopus                   1???1?????11122010100011???????????100??010?????????????101010000111111?0?000010??????1??010?1???????1?000110001102?01110001011110110000?110201011210?101001000001000110011110?????????????????????????????????????011010?01??10000000????????????????0?1100001000001101111110001100?100?????10000001?1?????00??0?????????????00?0110001100000?00111?00001?0???????????01??0010?01?????????1?1001?10101000???
	Europasaurus                0?111010101?1?0100??0100110000110000?0???01?0????00???????0?111??011??????10011?1101?01001101??0110001000101000000?0?101120000100010??000?1??011012101000110010001101?100???1??000?00000?0???0?1000100010??020?0?1010100000000??00?000??0000??1??0?10101???000100110?0001????????????00000???110000000110010000000000000010010000?0100011000000101110000000?00?00?0?0000?0??1?0100?0???????1010??00?00?0?0??1
	?French_Bothriospondylus?   ??????????1?????1???????1?0????????????211?0000?00?1????????1110??1???0?1???????????????????????????????0??100000?2??10112000???0?00??????????110?2?????????????????????????????0?????????0???????????????????????????????????011?0?000?000??01?10?????????0?0100?00????11101??0??????00???????????????????????????????????????0??0????11????0????????????0??0?????????????01??1010?01???????????0?00010?????
	Fukuititan                  ??????????1??????????????????01???????????0?010?0??1????????????1???????????????????????????????????????1??100111?????????????11???????????????????????????????????????????????????????0?1?????1???????????????????????????????11001000?????????????????????0????????0?1???????????????0???????????????????????????????????????0????????????????????????????????????????????????000????????????????????0?????
	Fusuisaurus                 ????????????????????????1?0????100????????????????????????0??????????????????????????????????????????????????????????????????????????????????????????????????????????????0??????0?????????01?????0?100?????021?????????????????????????????????????10101?1????????0????????????????????????????????????????????????????????????????????????????????????????????????????????????????????????1??001???00???????
	Galveosaurus                ??????????????1?????010011010??????1??0?100?????????????????0011??????????????????????????????????????????????????2??001?20?0???????????????101101?00000????0?0?01?0000??0?00??000?00010???????10??????????020??0????0001????001100000??????????????????????00????????????????????????00??????????????????????????????????????????00??????0000?0?1?1?0??000??0???????00??100100?01????????????????0??????????
	Giraffatitan                100110101011111100?1010011010001001100021111001100110011110011111011011???1011111101001011101010110001120101000001200011120001100000?1000?11211101220100110001(0 1)10110110??11??00001010001000010010001100101002110010101(0 1)0100020011001000001011010100101110110011001100010111110100001?001001111100100001111110000000000000100{0 1}010001100011?000010011100?001?0000010000000101011010100111?00010100001010?010001
	Gobititan                   ???????????????????????????1010???1?????????????????????????????0011101001????????????????????????????????????????????????????????????????????????????????????????????????????0????1000111????1(0 1)1?????01???????0110?????????????????????????????????????????????0?001111111110010100110??????????????????????????????????????????????????????????????????????10????00??????????????????????????0????10?110001
	'HMN MB.R.2091.1-30'        ????????????????????????0120001001????????????????????????????????????????????????????????????????????????????????????????????????????????????????????????????????????????????0010?10010??011000000000100??000?10?????????????????????????????????????????????????????????????????????0?????????????????????????????????????????????????????????????????????00?000100????????????????????????????????????????
	Huanghetitan                ???????????????????????0110?????00?100??????????????????????????????????????????????????????????????????????????????????????????????????????????????????????????????????????01?000??10???????0?1?0010???????20?0???01010?001??????????????????????????????????????????????????????????0??????????????????????????????????????????????????????????????????100???0?????????????????????????????????????????????
	'"Huanghetitan" ruyangensis'???????????????????????1110????1001??????????????????????????0???????????????????????????????????????????????????????????????????????????????????????????????????????????01?01?000?010????1?10???00100??000020?01???????????????????????????????????????????00????????????????????????0??????????????????????????????????????????????????????????????????10001?0000000?0?????????????????????????????????????
	Janenschia                  ????????????????????????????????????????00100110111????0??0?00010011100100????????????????????????????????????????????????????????????????????????????????????????????????????????????????????????????????????????????????????00000000001100?0???0????????00?0100010000011100??01000100000101??????????????????????????????????????????????????????????????????????????????001010001???????????0001100?000001
	Jiangshanosaurus            ?????????????????????00?00?00??100?110?????????????????????????1?????????????????????????????????????????????????????????????????????????????0100?22??0???????0?0????????1???????0????00???????1??0110??????????????1001?11???????????????????????????????1??0???????????????????????????????????????????????????????????????????????????????0????1??????????0??????????1???????????????????????1????????????
	Lapparentosaurus            ??????????0???010????1??01000???00?100??111?0001100?0???000?00110011?00????????????????????????????????????000001????10001000????????????????0(0 1)0000?0100??????0?0000010??0?00???00?100?0?0011??0??1100?????????????000001??0??01000000000000??0010?1000001010110001100??101?001100????0000000??????????????????????????????????0??00???????0000?0??0?0??0????0??0??0?00?0??010000101???0???00100?00000???????
	Ligabuesaurus               ??????????1?????010?11?????????????111?1111?????????????????????1?10???000??????????????????????????????0??1001?002????111000???0000??011???2?100?220?1?001???100000??1????????????????????????????????????????????0111010?0??11100100????????1??0????????????1?00110010111?1??11?10??00????????????????????????????????????????????????01??001001??????0?????????????011??0110101???1??????????????00?00000?
	Liubangosaurus              ?????????????????????01??????????????????????????????????????????????????????????????????????????????????????????????????????????????????????0110?210110??0?0?1?110101????????????????????????????????????????????????????????????????????????????????????????????????????????????????0?????????????????????????????????????????????????????00???11100?00????????????????????????????????????????????????????
	Lusotitan                   ?????????????????????1??11010???0?1???????0?00000????????????1????00?00??????????????????????????????????????????????111?????????????????????011011???????????0?01????0????????000?10000??01?0?100??00??0??020??0?????????????0?00????00001?????????????010000?????000??11110?????????000?100???????????????????????????????????????????????00???????????????0?0??000??????0110?0?0????????????000???????????
	Malarguesaurus              ????????????????????????1101001100??????????????????????????????????????????????????????????????????????????????????????????????????????????????????????????????????????????????00????010?1?0011101100?1???020??????????????????????????????????????????????????01????????????????????0??????????????????????????????????????????????????????????????????????00??????????????????????????????????????????????
	Malawisaurus                0??0?1011?2?1?21011?110110201111101??01?11??0011101?????????0001??01?????1100??????0??????10???100?00?0011?1(0 1)111102??101100001100000?0?11?102?1011221?101001??110001?110011??1012??11100??011111111100010??02010011??????0?121111011001?1101??????????????01101100?1?1?1?????????????111101?0110????0?????????01???00?1001??1?01??100110010??01110111100010100100?000???11?010010100????????????1010????11???
	Mongolosaurus               ??????11??2????1????????????????????????????????????????????????????????????????????????????????01010???1?11(0 1)1111??1110000???01?0??1?????????????????????????????????????????????????????????????????????????????????????????????????????????????????????????????????????????????????????????????????????????????????0???1?????110010????????????????????????????????????????????????????????????????????????
	Opisthocoelicaudia          ??????????????????0?11111001010?10101010000110101111011101110000110001111??????????????????????????????????????????????????????????1????10???11?11221?010010011011011?10011?011?00??1100?10?0?011101?0011??020?0?11011??11112110111111?11100111001?11101??0110010020?111111111?0??0?1?0110010??????????????????????????????????????????????11{0 1}101110110??11?11?010???010001110?11010001?01?001111?1101000???1
	Paluxysaurus                ??????????1???21??0?010010010011100111?1111?00100001?0??1011001010111???????????????????????????????????0??100001?2?????121001100000?1111?1?20111121011000000?1000001110111?1?0000?00?00????00?1100100010??020?00???10110000201?000100010?01??1?0??10?0??100001101001111??????????????00001?1??????????????????????????????????0??000001?1?000?0011?00?0010?00?00?0?000?????1?0?0100?0?0???????010?1001000???
	Haestasaurus                ????????????????????????????????????????00100101110???????????????????????????????????????????????????????????????????????????????????????????????????????????????????????????????????????????????????????????????????????????10000000001100???????????????????????????????????????????000111??????????????????????????????????????????????????????????????????????????????0010?0001?????????????????????????
	Phuwiangosaurus             ?????0101?2???110?1?111110010??10011???0?1??00111????????101000110?00?????????????1?????0?10???001000???11?101111????1011200011100110000?110?{0 1}111121010000011?010100010??11?100000??0100?10?10?1?01110???11020?0?11111011???2010000?00?0000???1????10110??1??01?01010101?????????????000??1?????????????011??0?????0000001?010????0?0001100000??011100?00?0001?010010?0??0101?0?010????????0110??010101010???
	Qiaowanlong                 ??????????????110?????????????????????????????????????????110100?????????????????????????????????????????????????????10110000?110011000???1????????????????????????????????????????????????????????????????????????????????????????????????????????10100?00000????????????????????????0???????????????????????????????????????????01??01???????????????????????????????????????????????????011001????????????
	Rapetosaurus                0?10?100102?12210111110111211??1001010101010010010111001??01000100??1??1?001?011?11011?00?111??10001010011?111101020?00000000???0000?0001?11201101211?10001111110101011001?11???20??1?011?1?0011101110010??0???00111110000002110101110110001??1001?10101?100100100200111???????11000?010101111?0?000000?11011?1111110?11111111110?101110000?0011101111011????0100???00010010101101?1110111011110101111?001001
	Ruyangosaurus               ?????????????????????1????????????????????????????????????????????11????????????????????????????????????????????????????????????????????????201?0?210010?01?0??????01?????????????????????????????????????????????????????????????????????????????????????????11?1?11?????????????????0?????????????????????????????????????????????????????00???01110?00??????????????????????????????????????????0?????????
	Saltasaurus                 ?????001??????0101???101112111101?001???000?1000111?0???0?0??1??11001????????????1100??????????101100?????????????2?01010200100?0000??011???201011221?1010011?1101010110011101?120?11101111?010110001001000020?00?00100001112110011111011101??1?1??111111111100110211111???????110????1111100???????????110???11???11011101111???10{0 1}101001??00001011110111110000101010110?1110110010?0?1???0?101101111?00111?
	Sauroposeidon               ??????????????2?0?????????????????????????????????????????????????????????????????????????????????????????????????2??111121001100000?11???11??????????????????????????????????????????????????????????????????????????????????????????????????????????????????????????????????????????????????????????????????????????????????????0???0???0??????????????????????????????????????????????????????????????????
	Sonorasaurus                ????????????????????????1?0??????0??????????01?????1????????????0??????010??????????????????????????????????????????????????????????????????2?110?2?01??????????????????????????00??00?????????????1????????21????????????????????????????????10???????????????????????0???????0??11?????????????????????????????????????????????????????????????????????????0??????????????????????1?????????????????????0??
	Tangvayosaurus              ????????????????????000?100??111101???????????????????????0100011?1?101?0?????????????????????????????????????????????????????????????????????1(0 1)11210??0??????0???0011????1???0000??010111010001101100010??021?0?10???????????????1000????????1??????????1100010011001?0111?0???0???110?????????????????????????????????????????????????????00????110??0?????1?01?010??????????????????????????0?0?0100000???
	Tastavinsaurus              ?????????????????????10000110001011?????????00000???????100100010110010010??????????????????????????????????????????????????????????????????20110?200?00??000?1?0000010??1?1110010??00010?1?10111011000101002110000???????????????????01???????????10101?110000100010111111110100010110???1?1???????????????????????????????????????????????00???11100?00?0000?000000?????????????0????????111000011000010101
	Tehuelchesaurus             ????????????????????00?????????????110?000101110101???????00000000??????????????????????????????????????????????????????????????????????0???101101200?100?100?1?0?0001???01?1??????????????????????????????????????001001001??10000000000010?????????????00?00100?1?1?????????????????0000001??????????????????????????????????????????????00010011110?00????????????0001??0000101?1???????????0000100???????
	Tendaguria                  ????????????????011?1?????????????????????????????????????????????????????????????????????????????????????????????1??110020000100000??0?1?????1100??????00????00?????????????????????????????????????????????????????????????????????????????????????????????????????????????????????????????????????????????????????????????????????????0?0??000????????????????????????????????????????????????????????????
	Venenosaurus                ????????????????????????1101001100100???????000100211?????001010?????01??????????????????????????????????????????????????????????????????????????????????????????????????1?????001000000??0110?100(1 2)10001?1?020?00??110001?????????????000100??1?1????????10000??????????111?1??01011??0?00100???????????????????????????????????????????????????????????????00?0?000000???????????0011?0000????0?01??????????
	Xianshanosaurus             ????????????????????????102????1100??0???????????????????????????????????????????????????????????????????????????????????????????????????????????????????????????????????1?????1211111????1?11???00000??0??000?1?????????0?1??????????????????????????????????01000??????????????????????????????????????????????????????????????????????????????????????????0?00?1?????1??????????????????????????00????????
	Epachthosaurus              ?????????????????????10111210011001????11001001011111111????????0?10101010??????????????????????????????????????????????????????????????????2011{0 1}?220110??{0 1}?0?1?010101100?1?110020?1{0 1}0011?01110111{0 1}{0 1}1001000020?0011????????12110101100111100111001?1110?110?10110?0111111101???00101110101111???????????????????????????????????????????????00??101111011101001001111???1?111111000011110011???1101110101?011
	Nemegtosaurus               0110101010211?????????????????????????????????????????????????????????????0110111100111001111??10001?102(0 1)111(0 1)11110???????????????????????????????????????????????????????????????????????????????????????????????????????????????????????????????????????????????????????????????????????????1111111010?111101111?101?1111?11111?????????????????????????????????????????????????????????????????????????????
	Tapuiasaurus                0?1011?1?1211?2??????10??????????????0??????0?0????1????????????1?????????010?1111???010011????1???1??02(0 1)1111111102?????????????????????????2?11??2?1????01???0??00?0?10111????????????????????????????????????????????????12??????????11???????????????????????01????????????????????0???1??1101111000?1?1101???1????1?11????11?????????????0??1011?1??????????????????11???????????????????????????????????
	Diamantinasaurus            ?????????????????????1??????????????1??00011101011110011100100001101011???????????????????????????????????????????2?????????????????????????21110?221?00??1???1??10?0?10?1110???????????????????????????????????????0?101?????10000100011100??0100?11101111110111020111011011?????????0011110?????????????????????????????????????????????1?11???110?0?00????????????10?1??1101100001001000101101110000010???
	AODF_836                    ?????000??????010????1?????????????????????????????????????100????????????????????1???????11???10100??????????????20010102000{0 1}0?0000????????201111211?00?000???????1?1110111????????????????????????????????????????0?10????????????????????????????????1??110????????????????????????0?????????????????1?0????????01???101111??011?0?????1?11???110??100????????????1?????????????????????????0111??????????
	Savannahsaurus              ????????????????0???110?1001????10???1????0?10000??1001???010001?????11???????????????????????????????????????????2??10002?00?????????????112011112(1 2)1?00001000010111?1110111???00101??????1????1??0100?????020???????????0?100?1?0?1??11??????1?10???????11110??????????111???????????0???0???????????????????????????????????????1?????????10?01111001001???1??????????100???????0?0000???????0101??????????
	Wintonotitan                ????????????????????????110??01???0?1???????011010?10???1???00??????????????????????????????????????????????????????????????????????????????2?110??????????????101????1??111???000?00010?11????1?????0?????020?00??0?0100????????0?000010??1??1?0???????0??0?0????????????????????????0?10100????????????????????????????????????????????????????????????????{0 1}?0???0000?????????0?0?10?0000??????01??????????
	Futalognkosaurus            ?????????????12?01011??1102????110?????01??1?????1?1??????11000???????????????????????????????????????????????????2?110100000?0?00?0?00?1???211??12?1?10001????10?0???1?????0??020????????1?11???10110???00020????????????????????????????????1????111???10??0???????????????????????????????????????????????????????????????????0000010?1?000???????????10?00?0101????????0????????1????????1?1101??????????
	Muyelensaurus               ?????001??2???????1??10?012?1???10?1????111?0010111?0?????0000111?10?01??0??0?????????????10????001?0??????111111?2??1010000010?0000??001???2011112?1?001011??11010011100??????020??00011?1??1?11?011001????20?????010100???2111001100?11100??100????????101101100211101111?1??100???11?01101??????????????????????1??1??1?????1??00??1???0?0??1111111001????000??1??010?01011011100???1??1??100101110?0??1?1
	Aeolosaurus                 ????????????????????????112???????0?1???1001100?1??1?00?????0000?????11?????????????????????????????????????????????????????????????????????????????????????????????????????????21??1?????1?????????????????20?00????1000??????11?1??0?1?10???1???????????10?0?????????111??1??????????1??1??????????????????????????????????????????????????????????????????011???10?1?????1???1?0?1?0?????????10?????0?????
	Isisaurus                   ??1??0????????01010??101??210?00101010??11???????11?????1??10001???????????????????????????????????????????????????????0??010???0000????1?????1???2?1??0?0111?0?0?0001100?1?0???20??11?11?1????10?01100?????10?00???10000110??101?1110??100????????1110????110??????????????????????????1?????????????????????11???01???1???1?????00?00????????01?1?0?0??11??000???0?001????1??100?1???????0?1?110???????????

;

END;
BEGIN ASSUMPTIONS;
	TYPESET * UNTITLED   =  unord:  1 -  397;

END;

BEGIN MESQUITECHARMODELS;
	ProbModelSet * UNTITLED   =  'Mk1 (est.)':  1 -  397;
END;

Begin MESQUITE;
		MESQUITESCRIPTVERSION 2;
		TITLE AUTO;
		tell ProjectCoordinator;
		timeSaved 1441900430531;
		getEmployee #mesquite.minimal.ManageTaxa.ManageTaxa;
		tell It;
			setID 0 4661022786634972595;
		endTell;
		getEmployee #mesquite.charMatrices.ManageCharacters.ManageCharacters;
		tell It;
			setID 0 8851342689109039688;
			mqVersion 301;
			checksumv 0 3 2849611230 null  getNumChars 397 numChars 397 getNumTaxa 72 numTaxa 72   short true   bits 2305843009213693967   states 15   sumSquaresStatesOnly 25384.0 sumSquares -7.83986623132656E19 longCompressibleToShort false usingShortMatrix true   NumFiles 1 NumMatrices 1;
			mqVersion;
		endTell;
		getWindow;
		tell It;
			suppress;
			setResourcesState false false 100;
			setPopoutState 400;
			setExplanationSize 0;
			setAnnotationSize 0;
			setFontIncAnnot 0;
			setFontIncExp 0;
			setSize 1920 1082;
			setLocation -8 0;
			setFont SanSerif;
			setFontSize 10;
			getToolPalette;
			tell It;
			endTell;
			desuppress;
		endTell;
		getEmployee  #mesquite.charMatrices.BasicDataWindowCoord.BasicDataWindowCoord;
		tell It;
			showDataWindow #8851342689109039688 #mesquite.charMatrices.BasicDataWindowMaker.BasicDataWindowMaker;
			tell It;
				getWindow;
				tell It;
					setExplanationSize 30;
					setAnnotationSize 20;
					setFontIncAnnot 0;
					setFontIncExp 0;
					setSize 1820 1010;
					setLocation -8 0;
					setFont SanSerif;
					setFontSize 10;
					getToolPalette;
					tell It;
						setTool mesquite.charMatrices.BasicDataWindowMaker.BasicDataWindow.arrow;
					endTell;
					setActive;
					setTool mesquite.charMatrices.BasicDataWindowMaker.BasicDataWindow.arrow;
					colorCells  #mesquite.charMatrices.NoColor.NoColor;
					colorRowNames  #mesquite.charMatrices.TaxonGroupColor.TaxonGroupColor;
					colorColumnNames  #mesquite.charMatrices.CharGroupColor.CharGroupColor;
					colorText  #mesquite.charMatrices.NoColor.NoColor;
					setBackground White;
					toggleShowNames on;
					toggleShowTaxonNames on;
					toggleTight off;
					toggleThinRows off;
					toggleShowChanges on;
					toggleSeparateLines off;
					toggleShowStates on;
					toggleAutoWCharNames on;
					toggleAutoTaxonNames off;
					toggleShowDefaultCharNames off;
					toggleConstrainCW on;
					toggleBirdsEye off;
					toggleShowPaleGrid off;
					toggleShowPaleCellColors off;
					toggleShowPaleExcluded off;
					togglePaleInapplicable on;
					toggleShowBoldCellText off;
					toggleAllowAutosize on;
					toggleColorsPanel off;
					toggleDiagonal on;
					setDiagonalHeight 80;
					toggleLinkedScrolling on;
					toggleScrollLinkedTables off;
				endTell;
				showWindow;
				getWindow;
				tell It;
					forceAutosize;
				endTell;
				getEmployee #mesquite.charMatrices.ColorByState.ColorByState;
				tell It;
					setStateLimit 9;
					toggleUniformMaximum on;
				endTell;
				getEmployee #mesquite.charMatrices.ColorCells.ColorCells;
				tell It;
					setColor Red;
					removeColor off;
				endTell;
				getEmployee #mesquite.categ.StateNamesStrip.StateNamesStrip;
				tell It;
					showStrip off;
				endTell;
				getEmployee #mesquite.charMatrices.AnnotPanel.AnnotPanel;
				tell It;
					togglePanel off;
				endTell;
				getEmployee #mesquite.charMatrices.CharReferenceStrip.CharReferenceStrip;
				tell It;
					showStrip off;
				endTell;
				getEmployee #mesquite.charMatrices.QuickKeySelector.QuickKeySelector;
				tell It;
					autotabOff;
				endTell;
				getEmployee #mesquite.charMatrices.SelSummaryStrip.SelSummaryStrip;
				tell It;
					showStrip off;
				endTell;
				getEmployee #mesquite.categ.SmallStateNamesEditor.SmallStateNamesEditor;
				tell It;
					panelOpen true;
				endTell;
			endTell;
		endTell;
		endTell;
end;
