# Supplementary material for: New Australian sauropods shed light on Cretaceous dinosaur palaeobiogeography
Source: Sci Rep. 2016 Oct 20;6:34467. doi: 10.1038/srep34467 (PMC5072287; doi:10.1038/srep34467)
Supplement: Supplementary Data 1 [file srep34467-s2.zip › srpddispersalmultipliersharsh.txt]

A	E	F	I	N	S	U
1	0.000001	0.000001	0.000001	0.000001	0.000001	0.000001
0.000001	1	0.000001	0.000001	0.000001	0.000001	0.000001
0.000001	0.000001	1	0.000001	0.000001	0.000001	0.000001
0.000001	0.000001	0.000001	1	0.000001	0.000001	0.000001
0.000001	0.000001	0.000001	0.000001	1	0.000001	0.000001
0.000001	0.000001	0.000001	0.000001	0.000001	1	0.000001
0.000001	0.000001	0.000001	0.000001	0.000001	0.000001	1

A	E	F	I	N	S	U
1	0.000001	0.000001	0.000001	0.000001	0.000001	0.000001
0.000001	1	0.000001	0.000001	0.000001	0.000001	0.000001
0.000001	0.000001	1	0.000001	0.000001	0.000001	0.000001
0.000001	0.000001	0.000001	1	0.000001	0.000001	0.000001
0.000001	0.000001	0.000001	0.000001	1	0.000001	0.000001
0.000001	0.000001	0.000001	0.000001	0.000001	1	0.000001
0.000001	0.000001	0.000001	0.000001	0.000001	0.000001	1

A	E	F	I	N	S	U
1	0.000001	0.000001	0.000001	1	0.000001	0.000001
0.000001	1	0.000001	0.000001	0.000001	0.000001	0.000001
0.000001	0.000001	1	0.000001	0.000001	0.000001	0.000001
0.000001	0.000001	0.000001	1	0.000001	0.000001	0.000001
1	0.000001	0.000001	0.000001	1	0.000001	0.000001
0.000001	0.000001	0.000001	0.000001	0.000001	1	0.000001
0.000001	0.000001	0.000001	0.000001	0.000001	0.000001	1

A	E	F	I	N	S	U
1	0.000001	0.000001	0.000001	1	0.000001	0.000001
0.000001	1	0.000001	0.000001	0.000001	0.000001	0.000001
0.000001	0.000001	1	0.000001	0.000001	0.000001	0.000001
0.000001	0.000001	0.000001	1	0.000001	0.000001	0.000001
1	0.000001	0.000001	0.000001	1	0.000001	0.000001
0.000001	0.000001	0.000001	0.000001	0.000001	1	0.000001
0.000001	0.000001	0.000001	0.000001	0.000001	0.000001	1

A	E	F	I	N	S	U
1	0.000001	0.000001	0.000001	0.000001	0.000001	0.000001
0.000001	1	0.000001	0.000001	0.000001	0.000001	0.000001
0.000001	0.000001	1	0.000001	0.000001	0.000001	0.000001
0.000001	0.000001	0.000001	1	0.000001	0.000001	0.000001
0.000001	0.000001	0.000001	0.000001	1	0.000001	0.000001
0.000001	0.000001	0.000001	0.000001	0.000001	1	0.000001
0.000001	0.000001	0.000001	0.000001	0.000001	0.000001	1

A	E	F	I	N	S	U
1	1	0.000001	0.000001	0.000001	0.000001	0.000001
1	1	0.000001	0.000001	0.000001	0.000001	0.000001
0.000001	0.000001	1	0.000001	0.000001	0.000001	0.000001
0.000001	0.000001	0.000001	1	0.000001	0.000001	0.000001
0.000001	0.000001	0.000001	0.000001	1	0.000001	0.000001
0.000001	0.000001	0.000001	0.000001	0.000001	1	0.000001
0.000001	0.000001	0.000001	0.000001	0.000001	0.000001	1

A	E	F	I	N	S	U
1	0.000001	0.000001	0.000001	0.000001	0.000001	0.000001
0.000001	1	0.000001	0.000001	0.000001	0.000001	0.000001
0.000001	0.000001	1	0.000001	0.000001	0.000001	0.000001
0.000001	0.000001	0.000001	1	0.000001	0.000001	0.000001
0.000001	0.000001	0.000001	0.000001	1	0.000001	0.000001
0.000001	0.000001	0.000001	0.000001	0.000001	1	0.000001
0.000001	0.000001	0.000001	0.000001	0.000001	0.000001	1

A	E	F	I	N	S	U
1	1	0.000001	0.000001	0.000001	0.000001	0.000001
1	1	0.000001	0.000001	0.000001	0.000001	0.000001
0.000001	0.000001	1	0.000001	0.000001	0.000001	0.000001
0.000001	0.000001	0.000001	1	0.000001	0.000001	0.000001
0.000001	0.000001	0.000001	0.000001	1	0.000001	0.000001
0.000001	0.000001	0.000001	0.000001	0.000001	1	0.000001
0.000001	0.000001	0.000001	0.000001	0.000001	0.000001	1

A	E	F	I	N	S	U
1	0.000001	0.000001	0.000001	0.000001	0.000001	0.000001
0.000001	1	0.000001	0.000001	0.000001	0.000001	0.000001
0.000001	0.000001	1	0.000001	0.000001	0.000001	0.000001
0.000001	0.000001	0.000001	1	0.000001	0.000001	0.000001
0.000001	0.000001	0.000001	0.000001	1	0.000001	0.000001
0.000001	0.000001	0.000001	0.000001	0.000001	1	0.000001
0.000001	0.000001	0.000001	0.000001	0.000001	0.000001	1

A	E	F	I	N	S	U
1	1	0.000001	0.000001	0.000001	0.000001	0.000001
1	1	0.000001	0.000001	0.000001	0.000001	0.000001
0.000001	0.000001	1	0.000001	0.000001	0.000001	0.000001
0.000001	0.000001	0.000001	1	0.000001	0.000001	0.000001
0.000001	0.000001	0.000001	0.000001	1	0.000001	0.000001
0.000001	0.000001	0.000001	0.000001	0.000001	1	0.000001
0.000001	0.000001	0.000001	0.000001	0.000001	0.000001	1

A	E	F	I	N	S	U
1	1	0.000001	0.000001	0.000001	0.000001	0.000001
1	1	0.000001	0.000001	0.000001	0.000001	0.000001
0.000001	0.000001	1	0.000001	0.000001	0.000001	0.000001
0.000001	0.000001	0.000001	1	0.000001	0.000001	0.000001
0.000001	0.000001	0.000001	0.000001	1	0.000001	0.000001
0.000001	0.000001	0.000001	0.000001	0.000001	1	0.000001
0.000001	0.000001	0.000001	0.000001	0.000001	0.000001	1

A	E	F	I	N	S	U
1	1	0.000001	0.000001	0.000001	0.000001	0.000001
1	1	0.000001	0.000001	0.000001	0.000001	0.000001
0.000001	0.000001	1	0.000001	0.000001	0.000001	0.000001
0.000001	0.000001	0.000001	1	0.000001	0.000001	0.000001
0.000001	0.000001	0.000001	0.000001	1	0.000001	0.000001
0.000001	0.000001	0.000001	0.000001	0.000001	1	0.000001
0.000001	0.000001	0.000001	0.000001	0.000001	0.000001	1

A	E	F	I	N	S	U
1	0.000001	0.000001	0.000001	1	0.000001	0.000001
0.000001	1	0.000001	0.000001	0.000001	0.000001	0.000001
0.000001	0.000001	1	0.000001	0.000001	0.000001	0.000001
0.000001	0.000001	0.000001	1	0.000001	0.000001	0.000001
1	0.000001	0.000001	0.000001	1	0.000001	0.000001
0.000001	0.000001	0.000001	0.000001	0.000001	1	0.000001
0.000001	0.000001	0.000001	0.000001	0.000001	0.000001	1

A	E	F	I	N	S	U
1	1	0.000001	0.000001	0.000001	0.000001	0.000001
1	1	0.000001	0.000001	0.000001	0.000001	0.000001
0.000001	0.000001	1	0.000001	0.000001	1	0.000001
0.000001	0.000001	0.000001	1	0.000001	0.000001	0.000001
0.000001	0.000001	0.000001	0.000001	1	0.000001	0.000001
0.000001	0.000001	1	0.000001	0.000001	1	0.000001
0.000001	0.000001	0.000001	0.000001	0.000001	0.000001	1

A	E	F	I	N	S	U
1	1	0.000001	0.000001	0.000001	0.000001	0.000001
1	1	0.000001	0.000001	0.000001	0.000001	0.000001
0.000001	0.000001	1	0.000001	0.000001	1	0.000001
0.000001	0.000001	0.000001	1	0.000001	0.000001	1
0.000001	0.000001	0.000001	0.000001	1	0.000001	0.000001
0.000001	0.000001	1	0.000001	0.000001	1	0.000001
0.000001	0.000001	0.000001	1	0.000001	0.000001	1

A	E	F	I	N	S	U
1	1	0.000001	0.000001	0.000001	0.000001	0.000001
1	1	0.000001	0.000001	0.000001	0.000001	0.000001
0.000001	0.000001	1	0.000001	0.000001	1	0.000001
0.000001	0.000001	0.000001	1	0.000001	0.000001	1
0.000001	0.000001	0.000001	0.000001	1	0.000001	0.000001
0.000001	0.000001	1	0.000001	0.000001	1	0.000001
0.000001	0.000001	0.000001	1	0.000001	0.000001	1

A	E	F	I	N	S	U
1	1	0.000001	0.000001	0.000001	0.000001	0.000001
1	1	1	0.000001	0.000001	0.000001	0.000001
0.000001	1	1	0.000001	0.000001	1	0.000001
0.000001	0.000001	0.000001	1	0.000001	0.000001	1
0.000001	0.000001	0.000001	0.000001	1	0.000001	0.000001
0.000001	0.000001	1	0.000001	0.000001	1	0.000001
0.000001	0.000001	0.000001	1	0.000001	0.000001	1


A	E	F	I	N	S	U
1	0.000001	0.000001	0.000001	0.000001	0.000001	0.000001
0.000001	1	1	0.000001	0.000001	0.000001	0.000001
0.000001	1	1	0.000001	0.000001	1	0.000001
0.000001	0.000001	0.000001	1	0.000001	0.000001	1
0.000001	0.000001	0.000001	0.000001	1	0.000001	0.000001
0.000001	0.000001	1	0.000001	0.000001	1	0.000001
0.000001	0.000001	0.000001	1	0.000001	0.000001	1

A	E	F	I	N	S	U
1	1	0.000001	0.000001	0.000001	0.000001	0.000001
1	1	1	0.000001	0.000001	0.000001	0.000001
0.000001	1	1	0.000001	0.000001	1	0.000001
0.000001	0.000001	0.000001	1	0.000001	0.000001	1
0.000001	0.000001	0.000001	0.000001	1	0.000001	0.000001
0.000001	0.000001	1	0.000001	0.000001	1	0.000001
0.000001	0.000001	0.000001	1	0.000001	0.000001	1

A	E	F	I	N	S	U
1	0.000001	0.000001	0.000001	0.000001	0.000001	0.000001
0.000001	1	0.000001	0.000001	0.000001	0.000001	0.000001
0.000001	0.000001	1	0.000001	0.000001	1	0.000001
0.000001	0.000001	0.000001	1	0.000001	0.000001	1
0.000001	0.000001	0.000001	0.000001	1	0.000001	0.000001
0.000001	0.000001	1	0.000001	0.000001	1	0.000001
0.000001	0.000001	0.000001	1	0.000001	0.000001	1

A	E	F	I	N	S	U
1	0.000001	0.000001	0.000001	0.000001	0.000001	0.000001
0.000001	1	0.000001	0.000001	1	0.000001	0.000001
0.000001	0.000001	1	1	0.000001	1	1
0.000001	0.000001	1	1	0.000001	1	1
0.000001	1	0.000001	0.000001	1	0.000001	0.000001
0.000001	0.000001	1	1	0.000001	1	1
0.000001	0.000001	1	1	0.000001	1	1

A	E	F	I	N	S	U
1	0.000001	0.000001	0.000001	0.000001	0.000001	0.000001
0.000001	1	0.000001	0.000001	1	0.000001	0.000001
0.000001	0.000001	1	1	1	1	1
0.000001	0.000001	1	1	0.000001	1	1
0.000001	1	1	0.000001	1	1	0.000001
0.000001	0.000001	1	1	1	1	1
0.000001	0.000001	1	1	0.000001	1	1

END
