# Supplementary material for: New Australian sauropods shed light on Cretaceous dinosaur palaeobiogeography
Source: Sci Rep. 2016 Oct 20;6:34467. doi: 10.1038/srep34467 (PMC5072287; doi:10.1038/srep34467)
Supplement: Supplementary Data 1 [file srep34467-s2.zip › srpdgeogranges.data]

48	7 (A E F I N S U)
Camarasaurus	0000100
Tehuelchesaurus	0000010
Haestasaurus	0100000
Janenschia	0010000
Aragosaurus	0100000
Galveosaurus	0100000
Europasaurus	0100000
Cedarosaurus	0000100
FrenchBothrio	0100000
Lusotitan	0100000
Giraffatitan	0010000
Brachiosaurus	0000100
Abydosaurus	0000100
Qiaowanlong	1000000
Tangvayosaurus	1000000
Phuwiangosaurus	1000000
Euhelopus	1000000
Gobititan	1000000
Erketu	1000000
Huanghetitanruy	1000000
Huanghetitan	1000000
Wintonotitan	0000001
Sauroposeidon	0000100
Paluxysaurus	0000100
Chubutisaurus	0000010
Angolatitan	0010000
Baotianmansaurus	1000000
Dongbeititan	1000000
Ligabuesaurus	0000010
Tastavinsaurus	0100000
Cloverlytitan	0000100
Andesaurus	0000010
Malawisaurus	0010000
Xianshanosaurus	1000000
Daxiatitan	1000000
Nemegtosaurus	1000000
Tapuiasaurus	0000010
Muyelensaurus	0000010
Futalognkasaurus	0000010
Epachthosaurus	0000010
Isisaurus	0001000
Saltasaurus	0000010
Jiangshanosaurus	1000000
Alamosaurus	0000100
Opisthocoelicaudia	1000000
Dongyangosaurus	1000000
Savannasaurus	0000001
Diamantinasaurus	0000001
