# Supplementary material for: New Australian sauropods shed light on Cretaceous dinosaur palaeobiogeography
Source: Sci Rep. 2016 Oct 20;6:34467. doi: 10.1038/srep34467 (PMC5072287; doi:10.1038/srep34467)
Supplement: Supplementary Data 1 [file srep34467-s2.zip › srpdmaxtree.newick]

(((Tehuelchesaurus:4.366666667,(Janenschia:2.6,Haestasaurus:12.3):6.966666667):4.366666667,Camarasaurus:21.033333333):4.366666667,(Aragosaurus:20.42142857,(Galveosaurus:18.99285714,((Europasaurus:9.115714286,((FrenchBothrio:1.428571429,Cedarosaurus:32.42857143):1.428571429,(Lusotitan:4.666666667,(Brachiosaurus:1.033333333,(Abydosaurus:49.75,Giraffatitan:1.3):2.333333333):1.033333333):3.89047619):1.428571429):1.428571429,(((Qiaowanlong:17.31666667,(Tangvayosaurus:10.85833333,Phuwiangosaurus:6.458333333):6.458333333):6.458333333,(Euhelopus:9.6875,(Gobititan:8.2,Erketu:20.7):17.8875):9.6875):6.458333333,((Sauroposeidon:12.53333333,Paluxysaurus:18.53333333):12.53333333,((Cloverlytitan:32.98333333,(Ligabuesaurus:15.56666667,Dongbeititan:5.166666667):5.166666667):5.166666667,((Tastavinsaurus:2.030769231,(Chubutisaurus:12.25,Angolatitan:20.9):14.28076923):2.030769231,(Wintonotitan:28.22307692,(Huanghetitan:3.384615385,(Huanghetitanruy:27.54615385,(Andesaurus:27.20769231,((Dongyangosaurus:13.43461538,Baotianmansaurus:13.43461538):13.43461538,((Savannasaurus:13.26538462,Diamantinasaurus:13.26538462):13.26538462,((Daxiatitan:0.8461538462,Xianshanosaurus:25.34615385):0.8461538462,(Malawisaurus:1.353846154,(((Futalognkasaurus:14.61666667,Epachthosaurus:9.266666667):9.266666667,Muyelensaurus:27.68333333):10.28205128,((Nemegtosaurus:47.48846154,Tapuiasaurus:0.3384615385):0.3384615385,(Isisaurus:48,(Saltasaurus:37.35,(Opisthocoelicaudia:32.45,(Jiangshanosaurus:4.9,Alamosaurus:39.1):4.9):4.9):4.9):5.576923077):0.3384615385):0.3384615385):0.3384615385):0.3384615385):0.3384615385):0.3384615385):0.3384615385):0.3384615385):0.3384615385):0.3384615385):15.83846154):5.166666667):5.166666667):10.88095238):1.428571429):1.428571429):1.428571429);
