# Supplementary material for: New Australian sauropods shed light on Cretaceous dinosaur palaeobiogeography
Source: Sci Rep. 2016 Oct 20;6:34467. doi: 10.1038/srep34467 (PMC5072287; doi:10.1038/srep34467)
Supplement: Supplementary Data 1 [file srep34467-s2.zip › srpdmidtree.newick]

(((Tehuelchesaurus:2.185,(Janenschia:2.19,Haestasaurus:13.09):4.375):7.96,Camarasaurus:18.075):5.775,(Aragosaurus:22.42142857,(Galveosaurus:20.99285714,((Europasaurus:8.435714286,((FrenchBothrio:1.428571429,Cedarosaurus:42.20857143):1.428571429,(Lusotitan:4.803571429,(Brachiosaurus:0.475,(Abydosaurus:46.9,Giraffatitan:0.65):1.125):5.278571429):4.803571429):1.428571429):1.428571429,(((Qiaowanlong:24.6375,(Tangvayosaurus:16.29375,Phuwiangosaurus:8.09375):8.09375):8.09375,(Euhelopus:12.140625,(Gobititan:7.225,Erketu:21.875):19.365625):12.140625):8.09375,((Sauroposeidon:17.65,Paluxysaurus:17.65):17.65,((Cloverlytitan:34.12,(Ligabuesaurus:19.475,Dongbeititan:5.275):5.275):5.275,((Tastavinsaurus:7.008333333,(Chubutisaurus:12.4,Angolatitan:18.77):19.40833333):7.008333333,(Wintonotitan:24.55,(Huanghetitan:2.5,(Huanghetitanruy:29.15,(Andesaurus:22.15,((Dongyangosaurus:12.8,Baotianmansaurus:12.85):12.8,((Savannasaurus:11.65,Diamantinasaurus:11.65):11.65,((Daxiatitan:0.625,Xianshanosaurus:27.525):0.625,(Malawisaurus:1,(((Futalognkasaurus:13.18666667,Epachthosaurus:8.366666667):8.366666667,Muyelensaurus:24.80333333):9.116666667,((Nemegtosaurus:47.15,Tapuiasaurus:0.25):0.25,(Isisaurus:45.18,(Saltasaurus:37.53,(Opisthocoelicaudia:32.59,(Jiangshanosaurus:4.77,Alamosaurus:33.92):4.77):4.77):4.77):5.27):0.25):0.25):0.25):0.25):0.25):0.25):0.25):0.25):0.25):14.26666667):7.008333333):5.275):5.275):10.98928571):1.428571429):1.428571429):1.428571429);
