# Supplementary material for: New Australian sauropods shed light on Cretaceous dinosaur palaeobiogeography
Source: Sci Rep. 2016 Oct 20;6:34467. doi: 10.1038/srep34467 (PMC5072287; doi:10.1038/srep34467)
Supplement: Supplementary Data 1 [file srep34467-s2.zip › srpdtimeperiodsmax.txt]

3.05
6.1
11.85
17.6
20.3
22.05
25.85
27.9
31.2
34.5
37
40.75
47
53
59
63.4
65.15
76.4
79
86.1
100.1
110
