# Supplementary material for: New Australian sauropods shed light on Cretaceous dinosaur palaeobiogeography
Source: Sci Rep. 2016 Oct 20;6:34467. doi: 10.1038/srep34467 (PMC5072287; doi:10.1038/srep34467)
Supplement: Supplementary Data 1 [file srep34467-s2.zip › srpdtimeperiodsmid.txt]

3.0499
6.0999
11.85
17.6
20.3
22.05
25.85
27.8999
31.1999
34.5
37
40.7499
46.9999
52.9999
59
63.4
65.15
76.4
78.9999
86.0999
91.3
110
